# Supplementary material for: Antiviral cellular therapy for enhancing T-cell reconstitution before or after hematopoietic stem cell transplantation (ACES): a two-arm, open label phase II interventional trial of pediatric patients with risk factor assessment
Source: Nat Commun. 2024 Apr 18;15:3258. doi: 10.1038/s41467-024-47057-2 (PMC11026387; doi:10.1038/s41467-024-47057-2)
Supplement: Supplementary file 4 — Supplementary Data 1 [file 41467_2024_47057_MOESM4_ESM.xlsx]

## Sheet: Sheet1
Supplemental Data 1
CMV-associated public clonotypes in patients post-VST infusion
Patient	Time point	Virus/epitope	TRB clonotypes	Frequency
7	Day 14 / dose 1	CMV/NLVPMVATV	CASSLDRGEQYF	0.000758
			CASSLGGPYEQYF	0.000322
			CASSLEGLNTEAFF	0.000152
			CASSSQGYEQYF	9.48e-05
			CASSLPGGYGYTF	9.48e-05
			CASSLAGFTGELFF	7.58e-05
			CASSYGYGYTF	7.58e-05
			CASSPGDEQFF	5.69e-05
			CASSLGRNYGYTF	5.69e-05
			CASSLDRAYEQYF	5.69e-05
			CASSLGSGELFF	3.79e-05
			CASSPGLNTGELFF	3.79e-05
			CASSLSGELFF	3.79e-05
			CSVGGSYEQYF	3.79e-05
			CASSLGRNYGYTF	3.79e-05
			CASSQGDRDTGELFF	3.79e-05
			CASSLGLYEQYF	3.79e-05
			CASSLGGSEAFF	3.79e-05
			CASSSGGEQYF	3.79e-05
			CASSRDRVTDTQYF	3.79e-05
			CASSSQGYEQYF	3.79e-05
			CASSLSTDTQYF	3.79e-05
			CASSLSGEQYF	3.79e-05
			CASSGYNEQFF	3.79e-05
			CASSSSYEQYF	3.79e-05
			CASSTYTDTQYF	3.79e-05
			CASSIGRTEAFF	3.79e-05
			CASSLRGSTDTQYF	3.79e-05
			CSARVGPQETQYF	3.79e-05
			CASSPGTYGYTF	3.79e-05
			CASSLAGGYEQYF	3.79e-05
			CASSLVGSSYEQYF	3.79e-05
			CASRGLAGVSYEQYF	1.9e-05
			CASSSGGEQYF	1.9e-05
			CASSSGGTGGYEQYF	1.9e-05
			CASSLGTDTQYF	1.9e-05
			CASSSGTSYNEQFF	1.9e-05
			CASSDGYTGELFF	1.9e-05
			CASSLGGGSYEQYF	1.9e-05
			CASSLEGGRFQPQHF	1.9e-05
			CASSSGIYGYTF	1.9e-05
			CASSSQGYEQYF	1.9e-05
			CASSLGVNTEAFF	1.9e-05
			CASSFQETQYF	1.9e-05
			CASSKTSGGYNEQFF	1.9e-05
			CASSLGGTEAFF	1.9e-05
			CASSLDRGEQYF	1.9e-05
			CASSLGVYEQYF	1.9e-05
			CASSLSGEQYF	1.9e-05
			CASSPPGRGNTGELFF	1.9e-05
			CASSLRQYEQYF	1.9e-05
			CASSSGGTEAFF	1.9e-05
			CASSLGPNTGELFF	1.9e-05
			CASSLGLYEQYF	1.9e-05
			CASSQTGTDTEAFF	1.9e-05
			CASSIGRTYEQYF	1.9e-05
			CASSLAGAYNEQFF	1.9e-05
			CASSLGTDTQYF	1.9e-05
			CASSTKETQYF	1.9e-05
			CASSQSYEQYF	1.9e-05
			CASSYGGYEQYF	1.9e-05
			CASSFTDTQYF	1.9e-05
			CASSLGGPYEQYF	1.9e-05
			CASSLGETQYF	1.9e-05
			CASSLSGELFF	1.9e-05
			CASSGTDSNQPQHF	1.9e-05
			CASSLEGLNTEAFF	1.9e-05
			CASSLVASGQETQYF	1.9e-05
			CASSLGQGTGELFF	1.9e-05
			CASSLGPAYEQYF	1.9e-05
			CSARETSYEQYF	1.9e-05
			CASSFTDTQYF	1.9e-05
			CASSLAPGATNEKLFF	1.9e-05
			CASSPRGPYNEQFF	1.9e-05
			CASSLGLYEQYF	1.9e-05
			CASSLSTDTQYF	1.9e-05
			CASSSSYEQYF	1.9e-05
			CASSLGGSTDTQYF	1.9e-05
			CASSLAGGYEQYF	1.9e-05
			CASSLGQGTGELFF	1.9e-05
			CASSFSGDYEQYF	1.9e-05
			CASSVQGYTEAFF	1.9e-05
			CASSQQGYTEAFF	1.9e-05
			CASSSSYEQYF	1.9e-05
			CASSLVASGQETQYF	1.9e-05
			CASSLGETQYF	1.9e-05
			CASSLAGGYEQYF	1.9e-05
			CASSLGPNTGELFF	1.9e-05
			CASSFQETQYF	1.9e-05
			CASTLAGGTDTQYF	1.9e-05
			CASSSAYYGYTF	1.9e-05
			CASSGSGNTIYF	1.9e-05
			CASSLAGGSDTQYF	1.9e-05
			CASSLGTLEETQYF	1.9e-05
			CASSLEAGAYEQYF	1.9e-05
			CASSYGGNEQFF	1.9e-05
			CASSLDRGETQYF	1.9e-05
			CASSLSTDTQYF	1.9e-05
			CASSFTDTQYF	1.9e-05
			CASSFSGTQYF	1.9e-05
			CASSQGLAGDTDTQYF	1.9e-05
			CASSPGGYEQYF	1.9e-05
			CASSLGTDTQYF	1.9e-05
			CASSLASGITDTQYF	1.9e-05
			CASSLGPEAFF	1.9e-05
			CASSLARYEQYF	1.9e-05
			CASSLTSGSSYEQYF	1.9e-05
			CASRLGPEAFF	1.9e-05
			CASSLGSGELFF	1.9e-05
			CASSFGQGAYEQYF	1.9e-05
			CASSLSGELFF	1.9e-05
			CASSFGQGAYEQYF	1.9e-05
			CASSSSYEQYF	1.9e-05
			CASSLTGNTEAFF	1.9e-05
			CASSTGTGYEQYF	1.9e-05
			CASSPLTSTDTQYF	1.9e-05
			CASSFQGFTEAFF	1.9e-05
			CASSEGTDTQYF	1.9e-05
			CASSPQTDTQYF	1.9e-05
			CASSLAGGYEQYF	1.9e-05
			CASSRLGTGELFF	1.9e-05
	Day 14/dose 2	CMV/NLVPMVATV	CASSLGGPYEQYF	0.000222
			CASSLDRGEQYF	0.000111
			CASSLEGLNTEAFF	7.76e-05
			CASSASYEQYF	5.55e-05
			CASSLGRNYGYTF	5.55e-05
			CASSLPGGYGYTF	5.55e-05
			CASSSGIYGYTF	4.44e-05
			CASSLGPNTGELFF	4.44e-05
			CASSLGQGTGELFF	4.44e-05
			CASSTYTDTQYF	3.33e-05
			CASSLGGTEAFF	3.33e-05
			CASSLGPNTGELFF	2.22e-05
			CASSSTSSGANVLTF	2.22e-05
			CASSLGETQYF	2.22e-05
			CASSLSGELFF	2.22e-05
			CASSLSGEQYF	2.22e-05
			CASSPYSNQPQHF	2.22e-05
			CASSPGDEQFF	2.22e-05
			CASSLVYEQYF	2.22e-05
			CASSLSTDTQYF	2.22e-05
			CASSLGQGNTEAFF	2.22e-05
			CASSLTGNTEAFF	2.22e-05
			CASSLAGDYEQYF	2.22e-05
			CASSQGAGQPQHF	1.11e-05
			CASSFTDTQYF	1.11e-05
			CASSLVGTGELFF	1.11e-05
			CASSVDGSSYNEQFF	1.11e-05
			CASSLGTYEQYF	1.11e-05
			CASSLGETQYF	1.11e-05
			CASSLGSGELFF	1.11e-05
			CASSLTSNTEAFF	1.11e-05
			CASSPGGYEQYF	1.11e-05
			CASSPQTDTQYF	1.11e-05
			CASSKTSGGYNEQFF	1.11e-05
			CASSYSGRSYEQYF	1.11e-05
			CASSILGGNEQFF	1.11e-05
			CASSYGGNEQFF	1.11e-05
			CASSLAGGYEQYF	1.11e-05
			CASSLNTDTQYF	1.11e-05
			CSVGGSYEQYF	1.11e-05
			CASSSGPEQYF	1.11e-05
			CASSPTDTQYF	1.11e-05
			CASSEGQGHQPQHF	1.11e-05
			CASSIGTGNEQFF	1.11e-05
			CASSPRVQETQYF	1.11e-05
			CASGLGGETQYF	1.11e-05
			CASSLGGGNTEAFF	1.11e-05
			CASSPGGYEQYF	1.11e-05
			CSARTSQETQYF	1.11e-05
			CASSLAGGSDTQYF	1.11e-05
			CASSFQETQYF	1.11e-05
			CASSLTSNTEAFF	1.11e-05
			CASSSSGGAYNEQFF	1.11e-05
			CASSFTDTQYF	1.11e-05
			CASSLSGELFF	1.11e-05
			CASSLAGYEQYF	1.11e-05
			CASSFTDTQYF	1.11e-05
			CASSPRGPYNEQFF	1.11e-05
			CASSLGGNEQFF	1.11e-05
			CASSLGRNYGYTF	1.11e-05
			CASSQTSGSSYEQYF	1.11e-05
			CASSLGGGTEAFF	1.11e-05
			CASSPLAGADTQYF	1.11e-05
			CASSLRGSTDTQYF	1.11e-05
			CASSSSYEQYF	1.11e-05
			CASSEGNTGELFF	1.11e-05
			CASSRQGDEQYF	1.11e-05
			CASSLGVNTEAFF	1.11e-05
			CASSLGGGNTEAFF	1.11e-05
			CASSLRGSSYEQYF	1.11e-05
			CASSPAYEQYF	1.11e-05
			CASSLGDSYEQYF	1.11e-05
			CASSLGTEAFF	1.11e-05
			CASSLGGGNTEAFF	1.11e-05
			CASSRDRVTDTQYF	1.11e-05
			CASSLSTDTQYF	1.11e-05
			CASSQLGTDTQYF	1.11e-05
			CASSSSYEQYF	1.11e-05
			CASSASYEQYF	1.11e-05
			CASSFQETQYF	1.11e-05
			CASSLGTSGIYEQYF	1.11e-05
			CASSLGGGSYEQYF	1.11e-05
			CASSLDRAYEQYF	1.11e-05
			CASSLGRNTEAFF	1.11e-05
			CASSGDRGTEAFF	1.11e-05
			CASSLGNEQFF	1.11e-05
			CASSPPSSYEQYF	1.11e-05
			CASSSGGTEAFF	1.11e-05
			CASSPYSNQPQHF	1.11e-05
			CASSLEGETQYF	1.11e-05
			CASSLEEGYEQYF	1.11e-05
			CASSLTGANVLTF	1.11e-05
			CASSLGTDTQYF	1.11e-05
			CASSRDRGYEQYF	1.11e-05
			CASSSGTSYNEQFF	1.11e-05
			CASSLGGYNEQFF	1.11e-05
			CASSFGGQPQHF	1.11e-05
			CSARVYGYTF	1.11e-05
			CASSLGTDTQYF	1.11e-05
			CASSLGDQPQHF	1.11e-05
			CASSPAYEQYF	1.11e-05
			CASSLGQGNTEAFF	1.11e-05
			CASSLGTDTQYF	1.11e-05
			CASSSTSSGANVLTF	1.11e-05
			CASSLAGGGTGELFF	1.11e-05
			CASSRDRGYEQYF	1.11e-05
			CASSLGTYEQYF	1.11e-05
			CASSLAGYEQYF	1.11e-05
			CSARGLAGGPVETQYF	1.11e-05
			CSVGGSYEQYF	1.11e-05
			CASSLGTLEETQYF	1.11e-05
			CASSLEQGYEQYF	1.11e-05
			CASSPGTYGYTF	1.11e-05
			CASSLGLDTQYF	1.11e-05
			CASSLGETQYF	1.11e-05
			CASSLVGVNTEAFF	1.11e-05
			CASSFTDTQYF	1.11e-05
			CASSPPNSYEQYF	1.11e-05
			CASSFQETQYF	1.11e-05
			CASSFGGNTEAFF	1.11e-05
			CASSTRTSGSYNEQFF	1.11e-05
			CASSLVASGQETQYF	1.11e-05
			CASSLGETQYF	1.11e-05
			CASSLAGGSDTQYF	1.11e-05
			CASSLGVYEQYF	1.11e-05
			CASSLGGGSYEQYF	1.11e-05
			CASSLAGYEQYF	1.11e-05
			CASSRLAGGNNEQFF	1.11e-05
			CASSLGGPYEQYF	1.11e-05
			CASSRDRGYEQYF	1.11e-05
			CASSLETVNTEAFF	1.11e-05
			CASSGSGNTIYF	1.11e-05
			CASSPTGGNQPQHF	1.11e-05
			CASSFGENTEAFF	1.11e-05
			CASSLGISYEQYF	1.11e-05
			CASSGDGYEQYF	1.11e-05
			CASSPSGVSYEQYF	1.11e-05
			CASSYGYGYTF	1.11e-05
			CASSLGGPYEQYF	1.11e-05
			CASSLGQGNTEAFF	1.11e-05
			CASSRGTGELFF	1.11e-05
			CASSLGGSTDTQYF	1.11e-05
			CSARVGYEQYF	1.11e-05
			CASSEGDTQYF	1.11e-05
			CASSLGGSTDTQYF	1.11e-05
			CASSLTGMNTEAFF	1.11e-05
			CASSLGDSYEQYF	1.11e-05
			CASSRGQGNTEAFF	1.11e-05
			CASSPGGYEQYF	1.11e-05
			CASSSSYEQYF	1.11e-05
			CASSGYNEQFF	1.11e-05
			CASSLGDQPQHF	1.11e-05
			CASSSSYEQYF	1.11e-05
			CASSLGETQYF	1.11e-05
			CASSLGQGNSPLHF	1.11e-05
			CASSLGLDTQYF	1.11e-05
			CASSVQGYTEAFF	1.11e-05
			CASSFTDTQYF	1.11e-05
			CASSPPSSYEQYF	1.11e-05
			CASSLDRGEQYF	1.11e-05
			CASSLGETQYF	1.11e-05
			CASSLETQYF	1.11e-05
			CASSFTDTQYF	1.11e-05
			CASSLKGTGELFF	1.11e-05
			CASSFGGEQFF	1.11e-05
			CASSPNTGELFF	1.11e-05
			CASSLLAGGTDTQYF	1.11e-05
			CASSSSYEQYF	1.11e-05
			CASSLNYEQYF	1.11e-05
			CASSQSYEQYF	1.11e-05
			CASSLGQGNSPLHF	1.11e-05
			CASSLEGETQYF	1.11e-05
			CASSLETQYF	1.11e-05
			CASSGGTGELFF	1.11e-05
			CASSLGETQYF	1.11e-05
			CASSLGGGAGNEQFF	1.11e-05
	Day 14/dose 3	CMV/NLVPMVATV	CASSYGYGYTF	0.000253
			CASSSTSSGANVLTF	7.94e-05
			CASSLGETQYF	5.78e-05
			CASSLGGPYEQYF	5.78e-05
			CASSLDRGEQYF	5.05e-05
			CASSSTSSGANVLTF	4.33e-05
			CASSASYEQYF	3.61e-05
			CASSLGPNTGELFF	2.89e-05
			CASSSSYEQYF	2.89e-05
			CASSLGRNYGYTF	2.89e-05
			CASSFSETQYF	2.89e-05
			CASSPTGNTEAFF	2.17e-05
			CASSLWGNQPQHF	2.17e-05
			CASSLGQGTGELFF	1.44e-05
			CASSPTGGNQPQHF	1.44e-05
			CSARLAGTYEQYF	1.44e-05
			CASSLGTDTQYF	1.44e-05
			CASSLNTDTQYF	1.44e-05
			CASSLASGITDTQYF	1.44e-05
			CASSTYTDTQYF	1.44e-05
			CASSLGVNTEAFF	1.44e-05
			CASSAGGGSYNEQFF	1.44e-05
			CASSLTGMNTEAFF	1.44e-05
			CASSGSGNTIYF	1.44e-05
			CASSLAGGYEQYF	7.22e-06
			CASSLETVNTEAFF	7.22e-06
			CASSLGETQYF	7.22e-06
			CASSPNTGELFF	7.22e-06
			CASSEGTDTQYF	7.22e-06
			CASSRDRGYEQYF	7.22e-06
			CASSLEAGAYEQYF	7.22e-06
			CASSLLGAEAFF	7.22e-06
			CASSLGGYNEQFF	7.22e-06
			CASSSSGGAYNEQFF	7.22e-06
			CASSLGQGSNEQYF	7.22e-06
			CASSLGTLEETQYF	7.22e-06
			CASSFGENTEAFF	7.22e-06
			CASSLAGGYEQYF	7.22e-06
			CASSLSTDTQYF	7.22e-06
			CASSLGQGPSYEQYF	7.22e-06
			CASSLAGRETQYF	7.22e-06
			CASSSTGNYGYTF	7.22e-06
			CASSLAGFTGELFF	7.22e-06
			CASSPTDTQYF	7.22e-06
			CASSLGPNTGELFF	7.22e-06
			CASSFTDTQYF	7.22e-06
			CASSVDGSSYNEQFF	7.22e-06
			CASSLDRSTGELFF	7.22e-06
			CASSLGGPYEQYF	7.22e-06
			CASSFQGYTEAFF	7.22e-06
			CASSLAGGYEQYF	7.22e-06
			CASSQGNQPQHF	7.22e-06
			CASSLGRNTEAFF	7.22e-06
			CASSLGSGGYTDTQYF	7.22e-06
			CASSSGGEQYF	7.22e-06
			CASSLGTEAFF	7.22e-06
			CASSELAGSYNEQFF	7.22e-06
			CASRSGTGGYEQYF	7.22e-06
			CASSRGTGELFF	7.22e-06
			CASSLGQGNSPLHF	7.22e-06
			CASSYSTDTQYF	7.22e-06
			CASSLRGSTDTQYF	7.22e-06
			CASSFGGQPQHF	7.22e-06
			CASSLVYEQYF	7.22e-06
			CASSPGGYEQYF	7.22e-06
			CASSLGTEYGYTF	7.22e-06
			CASSLGGSTDTQYF	7.22e-06
			CASSVSGTGELFF	7.22e-06
			CASSLTYGYTF	7.22e-06
			CASSLNTDTQYF	7.22e-06
			CASSLSGELFF	7.22e-06
			CASSQGDRDTGELFF	7.22e-06
			CASSGQPYEQYF	7.22e-06
			CASSLRGSSYEQYF	7.22e-06
			CASSASYEQYF	7.22e-06
			CASSLGTGDTGELFF	7.22e-06
			CASSFGGNTEAFF	7.22e-06
			CASSRGGTEAFF	7.22e-06
			CASSQGDGGELFF	7.22e-06
			CASSFGGQPQHF	7.22e-06
			CASSLNYEQYF	7.22e-06
			CASSLGPEAFF	7.22e-06
			CASSWSSYEQYF	7.22e-06
			CASSLGVNTEAFF	7.22e-06
			CASSPGQGPYEQYF	7.22e-06
			CASSLAGRETQYF	7.22e-06
			CASSLVYEQYF	7.22e-06
			CASSLAGGYEQYF	7.22e-06
			CASSRGTGELFF	7.22e-06
			CASSFGQGAYEQYF	7.22e-06
			CASSRGTGELFF	7.22e-06
			CASSLGVYEQYF	7.22e-06
			CASSLSGELFF	7.22e-06
			CASSLGLDTQYF	7.22e-06
			CASSIGTGNEQFF	7.22e-06
			CASSLGQGTGELFF	7.22e-06
			CASSLTGNTEAFF	7.22e-06
			CASSRDRGYEQYF	7.22e-06
			CSVGGSYEQYF	7.22e-06
			CASSPAYEQYF	7.22e-06
			CASSLSGELFF	7.22e-06
			CASSLAGYEQYF	7.22e-06
			CASSLGETQYF	7.22e-06
			CASSVQGATDTQYF	7.22e-06
			CASSSDSYNEQFF	7.22e-06
			CASSFGENTEAFF	7.22e-06
			CASSFQETQYF	7.22e-06
			CASSLGDSYEQYF	7.22e-06
			CASSRLAGGNNEQFF	7.22e-06
			CASSRLGTGELFF	7.22e-06
			CASSPGQGPYEQYF	7.22e-06
			CASSLPGGYGYTF	7.22e-06
			CASSLGGGTEAFF	7.22e-06
			CASSLGTYEQYF	7.22e-06
			CASSLTGNTEAFF	7.22e-06
			CASSLGETQYF	7.22e-06
			CASSLGGNEQFF	7.22e-06
			CASSYSGQGTDTQYF	7.22e-06
			CASSLGSGELFF	7.22e-06
			CASSRGAGELFF	7.22e-06
			CASREETQYF	7.22e-06
			CASSLLGYEQYF	7.22e-06
			CASSRLAGGNNEQFF	7.22e-06
			CASSYGGGTYEQYF	7.22e-06
			CASSGTVNYGYTF	7.22e-06
			CASSLGETQYF	7.22e-06
			CASSLYNEQFF	7.22e-06
			CASSPNTGELFF	7.22e-06
			CASGQGGTEAFF	7.22e-06
			CASGLGGETQYF	7.22e-06
			CASSLVGTGELFF	7.22e-06
			CASSRDRGYEQYF	7.22e-06
			CASSLAGYEQYF	7.22e-06
			CASSQAGTGGYGYTF	7.22e-06
			CASSRDRGYEQYF	7.22e-06
			CASSLGDQPQHF	7.22e-06
			CASSLTGLEAFF	7.22e-06
			CASSGTAYEQYF	7.22e-06
			CASSLYNEQFF	7.22e-06
			CASSLAGEQYF	7.22e-06
			CSVGQTYEQYF	7.22e-06
			CASSLGRNYGYTF	7.22e-06
			CASSYAAGDNEQFF	7.22e-06
			CASSLNTDTQYF	7.22e-06
			CASSRRGTGELFF	7.22e-06
			CASSLGQGNSPLHF	7.22e-06
			CASSLGISYEQYF	7.22e-06
			CASSVQGYTEAFF	7.22e-06
			CASSLLAGGTDTQYF	7.22e-06
			CASSLSTDTQYF	7.22e-06
			CAWNLNTEAFF	7.22e-06
			CASSLSGEQYF	7.22e-06
			CASSLSGNSPLHF	7.22e-06
			CASSLGLYEQYF	7.22e-06
			CASSSYNSPLHF	7.22e-06
			CASSLGGQGYEQYF	7.22e-06
			CSVGGSYEQYF	7.22e-06
			CASSPQTDTQYF	7.22e-06
			CASSLGNEQFF	7.22e-06
			CASSLGTGPYEQYF	7.22e-06
			CASSLAGYEQYF	7.22e-06
			CASRPGTVNTEAFF	7.22e-06
			CASSSSYEQYF	7.22e-06
			CASSLGTGELFF	7.22e-06
			CASSLLGYEQYF	7.22e-06
			CASSLAGAYNEQFF	7.22e-06
			CASSASYEQYF	7.22e-06
			CASSLEGETQYF	7.22e-06
			CASSTKETQYF	7.22e-06
			CASSLDRGEQYF	7.22e-06
			CASSLVGVNTEAFF	7.22e-06
			CASSLEPNYGYTF	7.22e-06
			CASSLAGVSYEQYF	7.22e-06
			CASSLGETQYF	7.22e-06
			CASSLGGTEAFF	7.22e-06
			CASSLGTGELFF	7.22e-06
			CASSFTDTQYF	7.22e-06
			CASSPGQGPYEQYF	7.22e-06
			CASSSSYEQYF	7.22e-06
			CASSQGRRSTDTQYF	7.22e-06
			CASSEGDTQYF	7.22e-06
			CASSLGGSTDTQYF	7.22e-06
			CASSLGQGNTEAFF	7.22e-06
			CASSLGQGNTEAFF	7.22e-06
			CASSIGTNTEAFF	7.22e-06
			CASSLSGEQYF	7.22e-06
			CASSLAGADTQYF	7.22e-06
			CASSLAGGDTGELFF	7.22e-06
			CASSFTDTQYF	7.22e-06
			CASSLGGYNEQFF	7.22e-06
			CASSLSGELFF	7.22e-06
			CASSLAGEQYF	7.22e-06
			CASSLGPNTGELFF	7.22e-06
			CASSLGGSEAFF	7.22e-06
			CASSLGGPYEQYF	7.22e-06
			CASSLGQGTGELFF	7.22e-06
			CASSFGGYEQYF	7.22e-06
			CASSPPSSYEQYF	7.22e-06
			CASSLGPEAFF	7.22e-06
			CASSLSRNEQYF	7.22e-06
			CASSSQGYEQYF	7.22e-06
			CASSLGVYEQYF	7.22e-06
			CASSASYEQYF	7.22e-06
			CASSLAGGYEQYF	7.22e-06
			CASSLEGETQYF	7.22e-06
			CASSLGETQYF	7.22e-06
			CASSFGGYEQYF	7.22e-06
			CASRTTYGYTF	7.22e-06
			CASSLYNEQFF	7.22e-06
			CASSSSYEQYF	7.22e-06
			CASSYNEQFF	7.22e-06
			CASSQQGYTEAFF	7.22e-06
			CASSQTSGGYNEQFF	7.22e-06
			CASSLGVYEQYF	7.22e-06
			CASSSTGNYGYTF	7.22e-06
			CASSLDLYNEQFF	7.22e-06
			CASSLERYEQYF	7.22e-06
			CASSPDGSGANVLTF	7.22e-06
			CASSFGGYEQYF	7.22e-06
			CASSLGETQYF	7.22e-06
			CASSLWGNQPQHF	7.22e-06
			CASSFRGSYNEQFF	7.22e-06
			CASSASGGTDTQYF	7.22e-06
			CASSSSYEQYF	7.22e-06
			CASSLGGGGFYEQYF	7.22e-06
			CASSLAGGINEQFF	7.22e-06
			CASSLGPAYEQYF	7.22e-06
			CASSLNTDTQYF	7.22e-06
10	Day 17 / Dose 1	CMV/NLVPMVATV	CASSIGRTEAFF	1.49e-05
			CASSLGGTEAFF	1.49e-05
			CASSPTGGNQPQHF	1.49e-05
			CASSLAGSNYGYTF	1.49e-05
			CASSSDNEQFF	1.49e-05
			CASSLSTDTQYF	1.49e-05
			CASSVDGSSYNEQFF	1.49e-05
			CASSLGQGTGELFF	1.49e-05
			CASSRGGTEAFF	1.49e-05
			CASSLGGNEQFF	1.49e-05
			CASSLNSLYGYTF	1.49e-05
			CASSLGVNTEAFF	1.49e-05
			CASSFGVGETQYF	1.49e-05
			CASSELAGSYNEQFF	1.49e-05
			CASSLGTDTQYF	1.49e-05
			CASSFQETQYF	1.49e-05
			CASSVGGVSYNEQFF	1.49e-05
			CASSYNTEAFF	1.49e-05
			CASSPTASTDTQYF	1.49e-05
			CASSLSTDTQYF	1.49e-05
			CASSFSGNTEAFF	1.49e-05
			CASSLGVNTEAFF	1.49e-05
			CASSLGETQYF	1.49e-05
	Day 15 / Dose 2	CMV/NLVPMVATV	CASSLLAGGTDTQYF	1.87e-05
			CASSLGETQYF	1.87e-05
			CASSLGTDTQYF	1.87e-05
	Day 16 /Dose 3	CMV/NLVPMVATV	CASSQGLAGDTDTQYF	3.86e-05
			CASSPGGGNQPQHF	3.86e-05
			CASSLGGTEAFF	3.86e-05
			CASSRGAGELFF	3.86e-05
			CASSYSTDTQYF	3.86e-05
			CASSEGTDTQYF	3.86e-05
			CASSEGQGADTQYF	3.86e-05
			CASSPGGGNQPQHF	3.86e-05
			CASSLGGNEQFF	3.86e-05
			CASSFRGSGELFF	3.86e-05
			CASSQDVSNQPQHF	3.86e-05
			CASSLGETQYF	3.86e-05
			CASSLYNEQFF	3.86e-05
			CASSLGTGELFF	3.86e-05
			CASSLGGTEAFF	3.86e-05
			CASSLGETQYF	3.86e-05
19	Day 27	CMV/NLVPMVATV	CASSLGTEAFF	0.000146
			CASSVVTEAFF	0.000146
			CASSPNTGELFF	0.000146
			CASSLYNEQFF	7.28e-05
			CASSPNTGELFF	7.28e-05
			CASSLSTDTQYF	7.28e-05
			CASSLGETQYF	7.28e-05
			CASSRGQGNTEAFF	7.28e-05
			CASSLGETQYF	7.28e-05
			CASSETGFGNQPQHF	7.28e-05
			CASSFGVSNQPQHF	7.28e-05
25	Day 15	CMV/TPRVTGGGAM	CASSLGPAGNTEAFF	0.0334645
			CASSYSSGELFF	0.0085417
			CASSTRDRGSYEQYF	0.000947
			CASSLGPGNYEQYF	3.27e-05
		CMV/NLVPMVATV	CASSQDAGSSYNEQFF	0.000474
			CASSGDRGTEAFF	0.000376
			CASSPGDEQFF	0.000196
			CASSLAANTGELFF	0.00018
			CASSTGTGYEQYF	8.17e-05
			CASSLGGTEAFF	6.53e-05
			CASSLGVNTEAFF	6.53e-05
			CASSLGGGTEAFF	6.53e-05
			CASSFTGAYEQYF	6.53e-05
			CASSFLGAGTEAFF	4.9e-05
			CASSLEGGTEAFF	3.27e-05
			CASSLGQGDQPQHF	3.27e-05
			CASSASYEQYF	3.27e-05
			CASSPNTGELFF	3.27e-05
			CASSLGISYEQYF	3.27e-05
			CASSLGGTEAFF	3.27e-05
			CASSLSGNSPLHF	3.27e-05
			CASSPTGNTEAFF	3.27e-05
			CASSLGQGNTEAFF	1.63e-05
			CSVVAGGADTQYF	1.63e-05
			CASSLTGVNTEAFF	1.63e-05
			CASSRDRSSYNEQFF	1.63e-05
			CASSLGDTEAFF	1.63e-05
			CASSLGETQYF	1.63e-05
			CASSYGGGTYEQYF	1.63e-05
			CASTDTTYEQYF	1.63e-05
			CASSLEQGYEQYF	1.63e-05
			CASSLGISYEQYF	1.63e-05
			CASSLSWGQETQYF	1.63e-05
			CASSLGETQYF	1.63e-05
			CASSLGETQYF	1.63e-05
			CASSPSGFTDTQYF	1.63e-05
			CSARDGLAGGYEQYF	1.63e-05
			CASSLGRNYGYTF	1.63e-05
			CASSEGTDTQYF	1.63e-05
			CASSLGGNEQFF	1.63e-05
			CASSLGNEQFF	1.63e-05
			CASSPPGQNYGYTF	1.63e-05
			CASSPFNEKLFF	1.63e-05
			CASSQAMNTEAFF	1.63e-05
			CASSFSGGALYNEQFF	1.63e-05
			CASSLGLYEQYF	1.63e-05
			CASSFQETQYF	1.63e-05
			CASSLGETQYF	1.63e-05
			CASSYSGPYEQYF	1.63e-05
			CASSYSNEQYF	1.63e-05
			CASSDSTSGGNEQFF	1.63e-05
			CASSLVNEQFF	1.63e-05
			CASSSTGNYGYTF	1.63e-05
			CASSLGDQPQHF	1.63e-05
			CASSFGGNTEAFF	1.63e-05
			CASSLGDTEAFF	1.63e-05
			CASSRGGTEAFF	1.63e-05
		MLNIPSINV	CASSFAYGYTF	1.63e-05
			CASSGRDNYNEQFF	1.63e-05
37	Day 34 / dose 1	CMV/NLVPMVATV	CASSLGETQYF	5.5e-05
			CASSLGRNTEAFF	2.2e-05
			CASSTRTSGSYNEQFF	1.1e-05
			CSARLADNEQFF	1.1e-05
			CASSLDLYGYTF	1.1e-05
			CASSSSYEQYF	1.1e-05
			CASSLGSGSEQYF	1.1e-05
			CASSQTSGSSYEQYF	1.1e-05
			CASSLGVNEQFF	1.1e-05
	Day 26 / dose 2	CMV/NLVPMVATV	CASSLGNEQFF	1e-05
			CASRSGTGGYEQYF	1e-05
			CASSEGQGADTQYF	1e-05
			CASSFAGNQPQHF	1e-05
			CASSLGQGNSPLHF	1e-05
			CASSLNYEQYF	1e-05
			CASSLGDSYEQYF	1e-05
			CASSLGETQYF	1e-05
			CASSLTDTQYF	1e-05
38	Week 4	CMV/NLVPMVATV	CASSLAPGATNEKLFF	0.000583
			CASSFGGYNEQFF	0.000489
			CASSLGPEAFF	0.000424
			CASSLGGNEQFF	0.000291
			CASTQGSEAFF	0.000227
			CASSPSYNEQFF	0.000227
			CASSLGGEAFF	0.000193
			CASSLAGGNNEQFF	0.000167
			CASSLGNEQFF	0.000163
			CASSFTDTQYF	0.000159
			CASSLEDSTDTQYF	0.000154
			CASSLGNEQFF	0.00015
			CASSFGGTGNQPQHF	0.000146
			CASSLLGYEQYF	0.00012
			CASSFQETQYF	9.43e-05
			CASSGGTGELFF	5.57e-05
			CASSLGVNTEAFF	3.86e-05
			CASSLPGGYGYTF	3.86e-05
			CASSTGTGYEQYF	2.14e-05
		CMV/YSEHPTFTSQY	CASSLGQLYGYTF	9e-05
	Day 90	CMV/NLVPMVATV	CASSFGGTGNQPQHF	0.00116235
			CASSLAPGATNEKLFF	0.000234
			CASSLGGYNEQFF	0.000131
			CASSLVGGRYGYTF	0.000117
			CASSLGGTEAFF	7.23e-05
			CASSYGLNYGYTF	6.95e-05
			CASSLGGTEAFF	6.12e-05
			CASSFSGNTEAFF	5.28e-05
			CASSVDGGEQFF	5.28e-05
			CASSPTDTQYF	4.73e-05
			CASRTGAYEQYF	4.45e-05
			CASSLVNEQFF	4.45e-05
			CASSTGTGYEQYF	4.17e-05
			CASSLNTDTQYF	3.34e-05
			CASSRGQGNTEAFF	2.22e-05
			CASSLGVYEQYF	1.39e-05
			CASSLRAGMNTEAFF	1.39e-05
			CASSYPGLANEQFF	2.78e-06
			CASSLSTDTQYF	2.78e-06
			CASSLGISYEQYF	2.78e-06
