# Supplementary material for: Antiviral cellular therapy for enhancing T-cell reconstitution before or after hematopoietic stem cell transplantation (ACES): a two-arm, open label phase II interventional trial of pediatric patients with risk factor assessment
Source: Nat Commun. 2024 Apr 18;15:3258. doi: 10.1038/s41467-024-47057-2 (PMC11026387; doi:10.1038/s41467-024-47057-2)
Supplement: Supplementary file 6 — Source Data [file 41467_2024_47057_MOESM6_ESM.xlsx]

## Sheet: Figure 1
A.
VST product#	CD3	CD4	CD8	Naive T cells	Stem cell memory T cells	Central memory T cells	Effector memory T cells	CD19+	CD3-/CD56+
P0008D	97.8	41.7	41.7	ND	ND	ND	ND	0.2	0.8
P0013D	97.3	32	69	ND	ND	ND	ND	0	0.3
P0021D	97.7	51.9	45.6	ND	ND	ND	ND	0.1	0.8
P0023D	98.8	95.4	3.8	ND	ND	ND	ND	0.02	0.3
P0033D	98.7	84.8	13.2	ND	ND	ND	ND	0.1	0.4
P0040D	99.1	79.3	23	ND	ND	ND	ND	0.5	0.08
P0043D	95.2	45.3	47.8	ND	ND	ND	ND	0.4	0.5
P0044D	99	69.9	27	ND	ND	ND	ND	0.3	0.2
P0046D	93.7	77.9	21.7	ND	ND	ND	ND	0.67	0.5
P0052D	97.1	89.3	9.9	ND	ND	ND	ND	0.4	0.4
P0065D	97.3	56.7	29.3	4.21	0.96	9.57	84.3	0.39	1.14
P0068D	96.9	78.7	24.3	ND	ND	ND	ND	0.1	0.4
P0093D	95.7	54.1	42.1	ND	ND	ND	ND	0.3	2
P0116D	95.6	73.1	20	ND	ND	ND	ND	0.9	0.6
P0133D	97.2	55.9	35.9	ND	ND	ND	ND	0.42	0.78
P0155D	94.2	61.9	34.3	ND	ND	ND	ND	0.93	0.28
P0169D	92.8	38.3	61.4	ND	ND	ND	ND	0.13	0.39
P0211D	98.1	45.4	36.2	45	2.19	10.3	31.4	0.27	0.69
P0220D	97	86.2	9.8	ND	ND	ND	ND	0.19	0.41
P0226D	91.5	79.2	13.2	ND	ND	ND	ND	0.3	0.99
P0230D	97.8	53.2	23.6	0.35	0.09	1.99	70.7	0.44	0.46
P0231D	98.7	62.9	28.8	1.73	1.88	1.95	79.3	0.3	0.25
P0263D	98.5	65.4	28.1	ND	ND	ND	ND	0.4	0.11
P0268D	98.8	74.4	20	ND	ND	ND	ND	1.05	0.63
P0320D	99.3	80.5	15.6	12.6	0.4	5.69	78.1	0.4	0.1
P0384D	98.5	76.7	18.7	4.5	0.16	1.5	88	0.31	0.21
	ND: not done
B.	ELISpot result by viral antigen (SFC/1E5 cells)
VST product#	pp65	IE1	EBNA1	LMP2	Hexon	Penton
P0008D	600.7	52	492	62	485.7	250
P0013D	247	679	337	108	268	115
P0021D	17	297	7	8	194	77
P0023D	113.5	65	1	16	363	134.5
P0033D	194	31	0	0	410	450
P0040D	101	677		20	228	345
P0043D	630.5	814	4.5	155	520.5	373
P0044D	603.5	324.5	38	205.5	400.5	415
P0046D	533	552	11.5	27	121.5	181
P0052D	535	71	38	7	163	94
P0065D	44.5	4.5	284	1.5	538	136.5
P0068D	722	157.5	23.5	37.5	487.5	357.5
P0093D	4717	305	493	151	1150	807
P0116D	338.5	5	1.5	4	183	6.5
P0133D	44.5	4.5	284	1.5	538	136.5
P0155D	0	0	141.5	5.5	640	345
P0169D	1166	609	666	460	297	361.5
P0211D	575	52	5	1.5	478	136
P0220D	0	0.5	2.5	4	228.5	285.5
P0226D	1	0.3	10	3	521	621
P0230D	846.632	250	221	15	744.944	403
P0231D	813	172	30	2.5	151.5	112
P0263D	846	333.67	4.67	2.33	248.67	12.67
P0268D	12.5	368	10	3	987	538
P0320D	2	0	41.5	0	676	112
P0384D	377.5	61.5	4.5	38	450	145

## Sheet: Figure 3A
Response Group	month_start	month_end	surv	standard_error	lower bound 95% CI	upper bound 95% CI
CR/PR	0	2	1	.	.	.
CR/PR	2	3	0.9649	0.0345	0.776	0.995
CR/PR	3	5	0.9285	0.0487	0.7431	0.9816
CR/PR	5	6	0.8914	0.0593	0.6996	0.9636
CR/PR	6	7	0.8526	0.0682	0.653	0.9421
CR/PR	8	9	0.8526	0.0682	0.653	0.9421
CR/PR	10	11	0.8526	0.0682	0.653	0.9421
CR/PR	11	12	0.8526	0.0682	0.653	0.9421
CR/PR	12	13	0.8526	0.0682	0.653	0.9421
CR/PR	13	14	0.8526	0.0682	0.653	0.9421
CR/PR	17	18	0.8526	0.0682	0.653	0.9421
CR/PR	40	41	0.8526	0.0682	0.653	0.9421
NR	0	0	1	.	.	.
NR	0	1	0.7857	0.1097	0.4725	0.9254
NR	1	2	0.5612	0.1347	0.2715	0.7742
NR	2	3	0.4009	0.1358	0.1511	0.6426
NR	3	4	0.2405	0.1198	0.0592	0.4876
NR	4	5	0.1603	0.1033	0.0261	0.3991
NR	5	14	0.1603	0.1033	0.0261	0.3991
NR	14	15	0.1603	0.1033	0.0261	0.3991

## Sheet: Figure 3B
Acuity Group	month_start	month_end	surv	standard_error	lower bound 95% CI	upper bound 95% CI
not high acuity	0	0	1	.	.	.
not high acuity	0	1	0.9286	0.0487	0.7435	0.9816
not high acuity	1	2	0.8922	0.0588	0.7018	0.9639
not high acuity	2	3	0.855	0.0671	0.6582	0.943
not high acuity	3	4	0.8178	0.0738	0.6161	0.9199
not high acuity	5	6	0.7806	0.0792	0.5753	0.895
not high acuity	6	7	0.7806	0.0792	0.5753	0.895
not high acuity	8	9	0.7806	0.0792	0.5753	0.895
not high acuity	10	11	0.7806	0.0792	0.5753	0.895
not high acuity	11	12	0.7806	0.0792	0.5753	0.895
not high acuity	12	13	0.7806	0.0792	0.5753	0.895
not high acuity	13	14	0.7806	0.0792	0.5753	0.895
not high acuity	14	15	0.7806	0.0792	0.5753	0.895
not high acuity	40	41	0.7806	0.0792	0.5753	0.895
high acuity	0	0	1	.	.	.
high acuity	0	1	0.7895	0.0935	0.5319	0.9153
high acuity	1	2	0.6261	0.1121	0.3715	0.8014
high acuity	2	3	0.5069	0.1183	0.264	0.707
high acuity	3	4	0.4435	0.1192	0.2113	0.6536
high acuity	4	5	0.3802	0.1178	0.1632	0.5969
high acuity	6	7	0.3168	0.114	0.1197	0.5366
high acuity	12	13	0.3168	0.114	0.1197	0.5366
high acuity	17	18	0.3168	0.114	0.1197	0.5366

## Sheet: Figure 4
																				forest plot group	covariate	order	OR	lower bound 95% CI	upper bound 95% CI
																				Transplant details	RIC	1	0.6	0.1497	2.4043
																				Transplant details	abTCR/CD19	2	0.288	0.063	1.3163
																				Transplant details	Pre-infusion GVHD	3	0.18	0.0443	0.7308
																				Transplant details	Low grade GVHD	4	0.2716	0.0398	1.8557
																				Transplant details	High grade GVHD	5	0.3182	0.0825	1.2267
																				Transplant details	ATG	6	0.2105	0.0525	0.8448
																				Immunosupression	Streoids	7	0.2386	0.0614	0.9278
																				Immunosupression	FK	8	1.4286	0.3953	5.1632
																				Immunosupression	Budesonide	9	0.2143	0.0177	2.5946
																				Immunosupression	CsA	10	0.963	0.0798	11.6142
																				Immunosupression	MMF	11	1.5	0.1418	15.8716
																				Immunosupression	Sirolimus	12	0.963	0.0798	11.6142
																				Immunosupression	Infliximab	13	0.4643	0.0269	8.0168
																				Immunosupression	ECP	14	0.131	0.0123	1.3983
																				Immunosupression	Eculizumab	15	0.0988	0.0166	0.5881
																				Immunosupression	Campath	16	7.9444	0.909	69.4306
																				Virus and VST details	Medium VL (10^3-10^5)	17	1.8333	0.2036	16.5118
																				Virus and VST details	High VL (>10^5)	18	0.4	0.0657	2.4369
																				Virus and VST details	Shared antiviral restriction	19	2.875	0.7172	11.5244
																				Acuity	Infused in ICU	20	1.5652	0.2731	8.9702
																				Acuity	Renal failure	21	2.2857	0.4159	12.5633
																				Acuity	VOD	22	0.2716	0.0398	1.8557
																				Acuity	Respiratory failure	23	1.5	0.1418	15.8716
																				Acuity	TMA	24	0.0741	0.0125	0.4383

## Sheet: Figure 5
A.	EBV ELISpot Data
		ELISpot SFC/3E5 cells
	Patient #	Pre Infusion SFC	Post Infusion SFC
	P41	62.5	160
	P35	0.5	6
	P34	1	12
	Adv Elspot data
		ELISpot SFC/3E5 cells
	Patient #	Pre Infusion SFC	Post Infusion SFC
	P2	2	664.667
	P3	1	742
	P5	12	26
	P12	44	414
	P15	100	240.5
	P21	1618.12	2558.67
	P23	323.666	2664.44
	P28	0.5	16.5
	P29	1	1101
	P31	635.3	1397
	P32	0	0
	P39	0	0
	P40	0	5
	P42	0	3
	P30	8	933
	CMV ELISpot data
	Patient #	Pre Infusion SFC	Post Infusion SFC
	P1	0	82
	P7	225	726.667
	P10	57	756.666
	P11	1022	1518.42
	P19	27.5	47.9993
	P36	14.5	74.3333
	P37	362	104
	P38	152.33	456
	P33	167.33	153.33
	P25	1144	2261
	P26	0	2
C.	CMV-specific CD4 T cells (%IFN-g/TNFa+)
	Patient #	Pre-infusion	Week 4	3 months
	P37	6.65	1.39
	P37-dose 2	0.0835	7.65
	P13	0	0.9	0.2
	P19		0.91	0.91
	P11		6.34
	P11-dose 2		7.13
	P25		5.12	8.91
	P48	0	0	0
	P47	0.22	0.505	4.85
	P27		4.25	5.995
	CMV-specific CD8 T cells (%IFN-g/TNFa+)
	Patient #	Pre-infusion	Week 4	3 months
	P37-dose 1	0.11	0.04
	P37-dose 2	0.06	0.165
	P13	0.7	0.5	1.9
	P19		0.145	0.55
	P11		7.73
	P11-dose 2		19.6
	P25		22.95	28.4
	P48	0	0	0
	P47	0.18	0.21	19.35
	P27		0.81	0.81
	SFC: Spot forming colony
E.
	Adv-specific CD4 T cells (%IFN-g/TNFa+)
	Patient #	Pre Infusion	Week 4	Week 6	3 months
	P28	0.14	0.14		1.68
	P25	10	16		13.5
	P48	0	0		0
	P46		0.0265	0.0185
	P43	0	0
	P21	17	27.5	42.8
	Adv-specific CD8 T cells (%IFN-g/TNFa+)
	Patient #	Pre Infusion	Week 4	Week 6	3 months
	P28	0	0		0
	P25	0.32	3.17		1.055
	P48	0	0		0
	P46		0.405	0.195
	P43	0	0
	P21	1.7	1.49	0.815

## Sheet: SuppFig1
Patient 1
Day post VST#1	-49	-43	-35	-27	-22	-15	-8	-5	3	0	6	14	21	28	37	49	57	65	83
Days post VST#2	-86	-80	-72	-64	-59	-52	-45	-42	-34	-37	-31	-23	-16	-9	0	12	20	28	46
Days post HSCT	46	52	60	68	73	80	87	90	98	95	101	109	116	123	132	144	152	160	178
CMV PCR	<500	<500	5888	7485	23689	18803	49426	37927	35385		36765	21774	22252	4102	<500	<500	<500	<500	<500
Patient 2
Day post VST	-16	-7	4	7	18	26	33	40	47
Day post HSCT	97	106	117	120	131	139	146	153	160
Adv PCR (log)	2.87852	3.71908	2.89265	0	2.83059	0	0	0	0
Adv PCR	756	5237	781	0	677	0	0	0	0
Patient 3
Day post VST	86	86	86	86	86	86	86	86	86	86	86	86
Day post HSCT	49	49	49	49	49	49	49	49	49	49	49	49
Adv PCR	44745	6700	0	0		0	0	0	0	0	0	0
Adv Log	4.65074	3.82607		0		0	0	0	0	0	0	0
Adv PCR CSF					0
Med/Events	Cidofovir
Patient 4
Day post VST	-25	-15	-11	-8	-4	0	3	5	6	10	13	17	21
Day post HSCT	80	90	94	97	101	105	108	110	111	115	118	122	126
Adv PCR blood		4816	14351	475	500	<450	<450		79505	46118	19839	6923
Adv PCR Urine	7392
Meds/Events		Cidofovir						Trach aspirate: Adv PCR positive, CMV and resp viruses negative.
Patient 5
Day post HSCT	17	48	56	59	61	62	66	69	73	76	79	82	87	88	90	91	94	97	98	101	108	111	118	126	136	153	171
Day post VST D1	-39	-8	0	3	5	6	10	13	17	20	23	26	31	32	34	35	38	41	42	45	52	55	62	70	80	97	115
Day post VST D2	-73	-42	-34	-31	-29	-28	-24	-21	-17	-14	-11	-8	-3	-2	0	1	4	7	8	11	18	21	28	36	46	63	81
Adv plasma qPCR (viracor)	+	13200	1400000		227	0	0	192	<190	52600	27500	5600		281		<200	<200		<200	0	0	0	0	0	0	0	0
Adv nasal wash				5900
Patient 6
Day post VST	-30	-23	-20	-13	-9	-6	-2	0	5	8	12
Day post HSCT	34	41	44	51	55	58	62	64	69	72	76
Adv PCR (blood)	<450	2021	287258	12435	32176	270170	71330	22259	60731	47140	74796
Events/meds			Cidofovir
Patient 7
Day post HSCT	377	383	386	400	401	404	411	414	421	428	435	436	442	449	462	470	477	485	491	498	505	513	519	533		547	554		566	589	597	617	631	652	672
Days post VST D1	-24	-18	-15	-1	0	3	10	13	20	27	34	35	41	48	61	69	76	84	90	97	104	112	118	132		146	153		165	188	196	216	230	251	271
Days post VST D2	-59	-53	-50	-36	-35	-32	-25	-22	-15	-8	-1	0	6	13	26	34	41	49	55	62	69	77	83	97		111	118		130	153	161	181	195	216	236
Days post VST D3	-164	-158	-155	-141	-140	-137	-130	-127	-120	-113	-106	-105	-99	-92	-79	-71	-64	-56	-50	-43	-36	-28	-22	-8	7	6	13	21	25	48	56	76	90	111	131
CMV PCR (blood, IU/ml)	122		1000			3500	2600	3100	2600	2100	1300		2500	1500	2200	528	7900	2800	3700	5400	3500	1600	473		1200		2700	4500	4160	5600		0	104	<96
CMV PCR (aq fluid, eye)		16600		4200 OS, ND OD		<1423 (OS/OD)			1700 OS, <1423 OD	<1423 OU	<1423 OU			<1423 OU, ND OD				1500/8200			128000/8200	214000/8600		36600		4800 OD					13300	2300 (OD)	19400 (OD)	4200	9600 (OD)
Patient 8
Day post VST	-15	-9	5	8	12	15	19	26	33	35	40	48
Day post HSCT	18	24	38	41	45	48	52	59	66	68	73	81
Adv PCR	30600	131000	39100	18700	8113	14400	20000	1610	Neg	Neg	Neg	Neg
Meds/Events	Cidofovir
Patient 9
Day post VST	0	7	14	21	28	35	42	49	90
Day post HSCT	134	141	148	155	162	169	176	183
Adv PCR (plasma)		1569	485	0	0	0	0	0	0
Adv PCR (urine)	0	1043			0	0	0	0
Adv PCR (stool)		Pos			Pos	Pos		Neg
Patient 10
Day post HSCT	183	186	188	191	193	196	200	242	246	249	253	256	259	263	265	271	288	298	305	309	313	316	319	323	326	330	331	333	336	340	344	347	351	354	359	361	365	368	371	376	379	382	385	388	391	406	410	413	417
Day post VSt#1	-60	-57	-55	-52	-50	-47	-43	-1	3	6	10	13	16	20	22	28	45	55	62	66	70	73	76	80	83	87	88	90	93	97	101	104	108	111	116	118	122	125	128	133	136	139	142	145	148	163	167	170	174
Day post VSt#2	-110	-107	-105	-102	-100	-97	-93	-51	-47	-44	-40	-37	-34	-30	-28	-22	-5	5	12	16	20	23	26	30	33	37	38	40	43	47	51	54	58	61	66	68	72	75	78	83	86	89	92	95	98	113	117	120	124
Day post VSt#3	-178	-175	-173	-170	-168	-165	-161	-119	-115	-112	-108	-105	-102	-98	-96	-90	-73	-63	-56	-52	-48	-45	-42	-38	-35	-31	-30	-28	-25	-21	-17	-14	-10	-7	-2	0	4	7	10	15	18	21	24	27	30	45	49	52	56
CMV PCR	1310	4610	2550	9380	12500	4040	11400	2650	3190	2710	2000	3710	2980	3760	4590	10650	1920	945	743	535	3210	689	2680	2440	6190	2610	1460	2700	2570	4400	1670	3060	1720	4920	2610	17300	6980	15200	9970	6740	10300	23200	34200	4810	3110	111	<35	<35	<35
[truncated: 11 more columns]

## Sheet: SuppFig2
Patient 11
Day post VST D1	-20	-10	0	7	14	28	35	42	63	70	77	104	131	138	144
Day post VST D2	-75	-65	-55	-48	-41	-27	-20	-13	8	15	22	49	76	83	89
Day post HSCT	456	466	476	483	490	504	511	518	539	546	553	580	607	614	620
CMV PCR (blood)		<500	<500	0	0	<500	<500	<500	<500	<500	<500	<500	<500	<500	<500
CMV PCR CSF														Negative
Optho report	Ocular PCR positive			Stable exam	Improving on exam	Improving on exam	Improving on exam	Stable exam	Stable exam	Stable exam	Visual acuity improved	Visual acuity improved
Patient 12
Day post VST D1	-108	-101	-94	-35	-30	-24	-17	-10	11	14	18	25	46	49	60	74	88	91	95
Day post VST D2	-143	-136	-129	-70	-65	-59	-52	-45	-24		-17	-10	11	14	25	39	53	56	60	90
Day post HSCT	69	76	83	142	147	153	160	167	188		195	202	223	226	237	251	265	268	272
Adv PCR blood	136973	12014	Pos < 3000	446598	Pos < 3000	Pos < 3000	Pos < 3000	5454	5830	9033	11293	Pos < 3000	6248	0	Pos/QNQ	Neg	Neg	Neg	Neg	0
Adv BAL				positive										Stress dose hydrocort
Patient 13
Day post VST	-1	6	9	13	15	20	22	27	31	34	38	41	43	49	51	55	59	62	66	69	73	76	79	83	87	90	97	101	105	113	120	127
Day post HSCT	248	255	258	262	264	269	271	276	280	283	287	290	292	298	300	304	308	311	315	318	322	325	328	332	336	339	346	350	354	362	369	376
CMV PCR (blood)	278000	7660	1280	248	189	<35	<35	<35	97	170	253	188	286	83	183	100	48	62	<35	<35	<35	44	<35	<35	<35	<35	<35	<35	43	119	243	183
Patient 14
Day post VST	-4	-1	3	6	7
Day post HSCT	47	50	54	57	58
CMV PCR log	4.47	3.78	pos/<log 3	4.99	3.43
Meds				Tocilizumab
Patient 15
Day post VST D1	-35	-27	-14	-4	14	21	28	33	40	47	48	54	61	68	75	82	89	93	96	107	117	125	132
Day post VST D2	-78	-70	-57	-47	-29	-22	-15	-10	-3	4	5	11	18	25	32	39	46	50	53	64	74	82	89
Day post HSCT	-19	-11	2	12	30	37	44	49	56	63	64	70	77	84	91	98	105	109	112	123	133	141	148
Adv PCR (blood)	664000	877000	6100000	32000	27000	700	700	800	1459		223	221	<190 copies	215	318	<190	2300		<190	<190	500	0	0
ADV PCR(BAL)										positive
Adv PCR (CSF)																		2679
Med/Events							Methylprednisolone
Patient 16
Day post VST	-29	-25	-22	-18	-15	-11	-8	7	11	14
Day post HSCT	69	73	76	80	83	87	90	105	109	112
Adv PCR	11000	61000	46000	410000	57000	930000	2000000	100000000	250000000	1000000000
Patient 17
Day post VST	-28	-22	-20	-14	-7	-4	-1	2	6	8
CMV PCR (blood)	181600		339914	440035	82010	24920	343531	181600	753434
CMV PCR (CSF)		Positive
Meds/ Events								Solumedrol added	Ganciclovir added	Died, ARDS
Patient 18
Day post VST D1	-41	-36	-22	-15	-12	2	6	9	13	16	20	23	27	30	34	37	41	44	48	51	55
Day post VST D2	-70	-65	-51	-44	-41	-27	-23	-20	-16	-13	-9	-6	-2	1	5	8	12	15	19	22	26
Day post HSCT	0	5	19	26	29	43	47	50	54	57	61	64	68	71	75	78	82	85	89	92	96
Adv PCR blood		1511	3677	785	4066	<450	<450	<450	980	803	<450	743	<450	2488	<450	1002	<450	<450	<450	<450	<450
Adv PCR urine	271275					254180	142350		56875	338596	50559	27991	2727897	27433	1907	<50	161	>5000000	1394	42651
Meds/ Events		Cidofovir
Patient 19
Day post VST	-37	-34	-30	-27	-23	-21	-16	-13	-6	-2	1	5	8	12	19	28	45	90
Day post HSCT	11	14	18	21	25	27	32	35	42	46	49	53	56	60	67	76	93	138
CMV PCR	243	725	2270	1230	2590	11100	25000	30600	2020	403	221	63	<35	<35	<35	ND	<35	0
Patient 20
Day post VST D1	-51	-44	-37	-34	-24	-16	-13	-9	-6	-2	1	5	12	15	19	22	26	29	32	35	39	44	46	54	61	68	75	84	89	96	99	103	110	117	124	133	138	145	152	159	173	180	187	194	201	208	215	229	243
Day post VST D2	-112	-105	-98	-95	-85	-77	-74	-70	-67	-63	-60	-56	-49	-46	-42	-39	-35	-32	-29	-26	-22	-17	-15	-7	0	7	14	23	28	35	38	42	49	56	63	72	77	84	91	98	112	119	126	133	140	147	154	168	182
Day post HSCT	24	31	38	41	51	59	62	66	69	73	76	80	87	90	94	97	101	104	107	110	114	119	121	129	136	143	150	159	164	171	174	178	185	192	199	208	213	220	227	234	248	255	262	269	276	283	290	304	318
CMV PCR blood (IU)	64826	101985	10743	1093	753	1837	2021	3240	2922	1764	3296	1952	14903	19498	56166	24202	362	329	493	<135	<135	<135	0	<135	0	0	<135	<135	1467	1270	589	957	342	<135	159	<135	<135	<135	335	168	1386	2297	786	257	177	305	<135	<135	170
CMV PCR (ocular)																	Pos (bilat)													Pos (bilat)	Evidence of recurring retinitis
[truncated: 7 more columns]

## Sheet: SuppFig3
Patient 21
Day post VST	-10	-3	-2	0	4	7	11	14	18	27	28	45	90
Day post HSCT	123	130	131	133	137	140	144	147	151	160	161	178	223
Adv PCR	2000000	55674	52426	10235	636	490	0	0	0	768	0	0	0
EBV PCR (log)								3.5	3.8
Med/Events	Brincidofovir				Cidofovir
Patient 22
Day post VST	-29	-13	-11	-8	-5	-1	2	6	9	13	16	20	23	27	30	34	37	39
Day post HSCT	123	139	141	144	147	151	154	158	161	165	168	172	175	179	182	186	189	191
Adv PCR	2368	197448	1143246	245821	145071	99924	309256	257405	591151	190742	<450	207656	222006	721578	13000264	579080	5747131
EBV PCR	<500	<500	<500	<500	<500	<500	<500	<500	<500	<500	<500	6775
Meds/Events										methylpred 12mg daily				Methylpred 500mg BID for worsening GI GVHD				Died
Meds/Events										ECP Resumed 3x weekly.				(liver, gut)
Patient 23
Day post VST	-27	-24	-20	-17	-13	-10	-6	-3	1	4	11	16	18	28	41	43	44	90
Day post HSCT	13	16	20	23	27	30	34	37	41	44	51	56	58	68	81	83	84	130
Adv PCR blood	11442	39267	49743	63883	13141	34531	21045	25014	15222	9281	4231	820	<500	1611		<500		0
CMV PCR															4563		2313	0
Meds/Events	Brincidofovir								Brincidofovir stopped						Gancliclovir
Patient 24
Day post VST	-36	-33	-29	-26	-22	-20	-15	-12	-8	-1	1	6	9	13	15	20	23	27	62
Day post HSCT	6	9	13	16	20	22	27	30	34	41	43	48	51	55	57	62	65	69	104
CMV PCR blood (IU)	691	1772	14761	10084	28346	222715	75811	70146	184042	78459	35065	46000	35325	37609	29027	64523	34642	42513	1676
	GCV					GCV	Foscarnet		Cidofovir								Restarted ganciclovir
Patient 25
Day post VST	-24	-17	-10	1	4	8	15	21	28	32
Day post HSCT	75	82	89	100	103	107	114	120	127	131
CMV PCR blood (IU)	0	<200	2300	<500	<500	590	0	0	0	0
Adv PCR (blood)	0		61000	0		0	0	0	0	0
		Ganciclovir
Patient 26
Day post VST	-16	-9	-2	5	12	21	28	33	40	45	62	91	107	117	123
Day post HSCT	-39	-32	-25	-18	-11	-2	5	10	17	22	39	68	84	94	100
CMV PCR blood (copies)	6543	46000	239000	238000	355000	456000	682000	1220000	1656000	375000	79400	408000		10000000
Meds/Evemts	Ganciclovir				Foscarnet				Ganciclovir and Foscarnet			BAL CMV PCR 17400	CSF CMV PCR 6800000		Tociluzimab
Patient 27
Day post VST	-25	-22	-18	-16	-15	-11	-10	-7	3	6	10	13	20	24	27
Day post HSCT	14	17	21	23	24	28	29	32	42	45	49	52	59	63	66
CMV PCR blood (IU)	Pos <log 3	Pos <log 3	880	2400	5300	12000	5700	1800	690	<500	0	0	0	0	<500
Meds/Evemts			Foscarnet		Gancliclovir
Patient 28
Day post VST	-59	-50	-44	-37	-30	-23	-17	-9	7	14	19	33	40	47	90
Day post HSCT	327	336	342	349	356	363	369	377			405	419	426	433
Adv PCR blood (copies)	3400	5300	1300	2200	3800	800	2400	1100	<190	<190	0	0	0	0	0
Patient 29
Day post VST D1	-98	-38	-35	-34	-28	-23	-17	-10	-9	0	4	7	11	14	18	21	28	32	35	39	42	49	56	60	67	74	81	88	102	116	130	138	144	151
Day post VST D2	-134	-74	-71	-70	-64	-59	-53	-46	-45	-36	-32	-29	-25	-22	-18	-15	-8	-4	-1	3	6	13	20	24	31	38	45	52	66	80	94	102	108	115
Day post HSCT	-61	-1	2	3	9	14	20	27	28	37	41	44	48	51	55	58	65	69	72	76	79	86	93	97	104	111	118	125	139	153	167	175	181	188
Adv PCR blood (copies)	0	2100	25500	118000	138000	34100	21600	571000	3300000	4900000	952000	619000	4300000	31000000	4200000	8400000	6300000	484000	1700000	2000000	9300000	59600	4900	600	264	<190	<190	0	0	0	<190	<190	0	0
Patient 30
Day post VST	-34	-30	-24	-16	-13	-9	-6	-2	1	5	8	12	19	28	45	90
Day post HSCT	12	16	22	30	33	37	40	44	47	51	54	58	65	74	91	136
Adv PCR blood (copies)	Pos (qual)	Pos (qual)	1600	8900	230000	1430000	3070000	1350000	75100	<1000	<1000	<1000	0	0	0	0
Meds/Evemts		Cidofovir

## Sheet: Suppfig4
Patient 31
Day post VST D1	-28	-22	-18	-11	-4	-1	3	6	10	13	17	20	24	38	41	45	48	52	55					94	97	101	108	115	122	129	136	143	147	154	161	171	182	189	196	203	208	217	231	236	243	252	259	266	273
Days post VST D2	-89	-83	-79	-72	-65	-62	-58	-55	-51	-48	-44	-41	-37	-23	-20	-16	-13	-9	-6	7	14	21	28	33	36	40	47	54	61	68	75	82	86	93	100	110	121	128	135	142	147	156	170	175	182	191	198	205	212
Days post VST D3	-193	-187	-183	-176	-169	-166	-162	-159	-155	-152	-148	-145	-141	-127	-124	-120	-117	-113	-110					-71	-68	-64	-57	-50	-43	-36	-29	-22	-18	-11	-4	6	17	24	31	38	43	52	66	71	78	87	94	101	108
Day post HSCT	105	111	115	122	129	132	136	139	143	146	150	153	157	171	174	178	181	185	188					227	230	234	241	248	255	262	269	276	280	287	294	304	315	322	329	336	341	350	364	369	376	385	392	399	406
Adv PCR blood (copies)	0	117000	197000	394000	210000	388000	194000	29500	1900	9550	7300	1180	<1000	<1000	1290	9980	10900	1640	<1000	1050	<1000	<1000	<1000	0	0	0	0	<1000	<1000	<1000	<1000	<1000	5370	5330	7510	37000	1330	<1000	<1000	<1000	0	0	0	0	0	0	0	0	0
Meds/Events		Cidofovir started			Cidofovir increased													Cidofovir stopped														Letermovir	Cidofovir
Patient 32
Day post VST	-67	-63	-60	-57	-53	-49	-46	-42	-39	-35	-32	-28	-28	-25	-21	-20	-14	-11	-7	0	3	7	10	14	17	21	28	50	57	64	72
Day post VST D2	-110	-106	-103	-100	-96	-92	-89	-85	-82	-78	-75	-71	-71	-68	-64	-63	-57	-54	-50	-43	-40		-33	-29	-26	-22	-15	7	14	21	29
Adv PCR	343057	365096	146584	490328	185617	239383	881585	855580	1923290	>2000000	>2000000	>2000000	>2000000	>2000000	>2000000	>2000000	>2000000	1265062	>2000000	1105739	974715	>2000000	>2000000	>2000000	>2000000	>2000000	>2000000	>2000000	>2000000	>2000000
Meds/ Events	Cidofovir
Patient 33
Day post VST	-39	-36	-30	-26	-22	-18	-17	-15	-7	1	2	3	6	9
Day post HSCT	1	4	10	14	18	22	23	25	33	41	42	43	46	49
CMV PCR blood (IU)	660	269	2741	5076	6348	14904	25624	16723	7689	593			3094	627
CMV PCR - BAL (IU)														Positive <79
EBV PCR (blood)											5718	1112	1404	3640
Adv PCR (blood)													310
Meds/Events	Foscarnet
Patient 34
Day post VST	-83	-76	-70	-63	-56	-49	-42	-35	-28	-7	0	7	14	21	28	45	61	90
Day post HSCT	139	146	152	159	166	173	180	187	194	215	222	229	236	243	250	267	283	312
EBV PCR blood (copies)	0										0	0	0	0	0	0	0	0
EBV PCR (CSF)	56400	7570	6020	5160	4720	413	1030	718	DNQ	DNQ	Negative						Negative
DNQ: detected/non-quantifiable
Patient 35
Day post VST	-119	-112	-105	-95	-88	-77	-67	-63	-28	-21	-14	-12	-7	0	8	14	21	24	28	39	42	44	45	51	56
Day post HSCT	75	82	89	99	106	117	127	131	166	173	180	182	187	194	202	208	215	218		233	236	238	239	245	250
EBV PCR blood (copies)	52828	5582	158427	110086	172717	19870	52159	257844	28331	57124	49839	68390	25184	6736	1377	<1000	1000	1031	0	4115	2655		<1000
CMV PCR													<500	<500		<500	0	<500	0		1073	<500			Laparoscopy showed PTLD, CMV colitis, GVHD.
Patient 36
Day post VST		-104	-97	-90	-82	-76	-69	-63	-55	-48	-40	-27	-20	-13	-6	0	7	16	24	31	37	42	51	59	65	70	79	86	93	114	124	144	155	191	202	226	260	299	319
Day post VST D2		-155	-148	-141	-133	-127	-120	-114	-106	-99	-91	-78	-71	-64	-57	-51	-44	-35	-27	-20	-14	-9	0	8	14	19	28	35	42	63	73	93	104	140	151	175	209	248	268
CMV PCR blood (copies)		12906	17967	22287	8184	15434	18062	11152	4263	3225	3389	1234	1371	1289	1124	1524	1681	1988	2169	5816	1937	3490	4259	1887	2218	9518	5081	2847	3513	2971	5199	3573	6823	5364	4685	5018	3320	7600	14963
Meds/Events:	Foscnarnet/Ganciclovir																	Foscarnet stopped, ganciclovir continued.
Patient 37
Day post VST D1	-39	-36	-32	-25	-18	-15	-11	-4	-2	0	5	12	14	21	24	27	32	38	41	48	55	60	84	139	166	209	234	256	278	275	278
Day post VST D2	-74	-71	-67	-60	-53	-50	-46	-39	-37	-35	-30	-23	-21	-14	-11	-8	-3	3	6	13	20	25	49	104	131	174	199	221	243	240	243
Day post HSCT	45	48	52	59	66	69	73	80	82	84	89	96	98	105	108	111	116	122	125	132	139	144	168	223	250	293	318	340	362	359	362
CMV PCR blood (copies)	1460	1120	3630	5920	3560	35300	33300	4740	1480	2240	33200	169000	439000	593000	556000	394000	290000	127000	72900	21100	7050	2600	286	0	<137	<137	<137	0	0	<137	0
Patient 38
Day post VST	-42	-38	-34	-28	-21	-14	-11	-7	-4	0	8	15	22	29	36	46	52
Day post HSCT	26	30	34	40	47	54	57	61	64	68	76	83	90	97	104	114	120
CMV PCR blood (IU)	10833	60076	291078	59685	119170	181260	79383		4471	1167	203	<50	177	151	196	325	133
Adv PCR blood					Positive	900		<190	0	0	0	0	0	0	0	0	0
Meds/Events		Foscarnet				Gangiclovir
Patient 39
Day post VST	-24	-18	-15	-9	-7	-5	-1	6	10	15	24	27	31	38	45	52	56	57	59	60	61
Day post HSCT	298	304	307	313	315	317	321	328	332	337	346	349	353	360	367	374	378	379	381	382	383
Adv PCR blood	420176	6207586	4151818	2119326	475358	1011936	67267	30196	70954	<200	1776268	2131099	1572340	>17000000	11522389	24957070	5164872		12395594
Adv / other sites															NP positive Adv			CSF Adv positive <200 copies
GVHD status	previous skin GVHD, on pred/siro/ECP
Meds/ Events	Cidofovir started							Flaring of skin GVHD	Admitted with fever/tachycardia/hypotension		Worsening acute on chronic skin GVHD (gr III)						Bloody stool			Transitioned to comfort care
Meds/ Events									Hydrocort IV, vanc/cefepime, Epi drip		Methylpred started						Intermittent fever, O2 req.				Died
Meds/ Events									Multifocal PNA on imaging, LV dysfunction									Difficulty moving hand, flattened affect
Meds/ Events									Given tocilizumab 8mg/kg									CT with white matter abnormalities
Meds/ Events									Required bipap.									LP: elevated glucose and protein (64)
Patient 40
Day post VST	-81	-74	-67	-60	-53	-46	-39	-32	-25	-18	-11	-4	3	10	17	24	31
Day post HSCT	6	13	20	27	34	41	48	55	62	69	76	83	90	97	104	111	118
Adv PCR blood (log)	0	4.31	5.25	6.2	6.05	5.66	4.63	6.42	6	5.51	5.69	6.4	6.15	4.92	5.56	5.69	>9
Meds/Events		Cidofovir
[truncated: 3 more columns]

## Sheet: SuppFig5
Patient 41
Day post VST		-53	-45	-42	-39	-35	-28	-21	-20	-14	0	7	14	28	45	70	101	126
Day post HSCT		94	102	105	108	112	119	126	127	133	147		161	175	192	217	248	273
EBV PCR blood (log)		<1000	10965	14158	12431	4839	4959	<1000		<1000	0	308	<1000	<1000	0	0	0	0
Meds/Events				Rituxan		Rituxan
Meds/Events									PET CT: multiple cervical lymph nodes with FDG uptake, as well as R supraclavicular and bilateral axillary nodes. Right hilum LN, left posterior chest, left hilum ndes. Right lobe of liver with lesion; scattered retroperitoneal and inguinal nodes, left kidney. C/W PTLD.						PET CT: significant improvement in chest lesions; but some new small multifocal pulmonary nodules with ground glass (PTLD vs inflammation or infection). Improvement in hilar adenopathy.
Patient 42
Day post VST	-66	-63	-59	-52	-45	-42	-38	-35	-31	-24	-21	-17	-14	-10	0	4	7	11	18	25	32	39	53	63	69	81	95	119
Day post HSCT	6	9	13	20	27	30	34	37	41	48	51	55	58	62	72	76	79	83	90	97	104	111	125	135	141	153	167	191
Adv PCR blood	321	<190	<190	<190	225	600	700	5400	12900	57400	7500	69100	93900	186000	120000	285000	112000	119000	38700	8800	500	Pos, <190	Pos, <190	Negative	Negative	Negative	Negative	Negative
Meds/Events									Cidofovir started						No further cidofovir after infusion.
Patient 43
Day post VST D1	-33	-31	-26	-25	-22	-20	-17	-15	-10	-2	4	11	16	19	23	26	30	33	36	40	44	47	51	56
Day post VST D2	-73	-71	-66	-65	-62	-60	-57	-55	-50	-42	-36	-29	-24	-21	-17	-14	-10	-7	-4	0	4	7	11	16
Day post HSCT	-3	-1	4	5	8	10	13	15	20	28	34	41	46	49	53	56	60	63	66	70	74	77	81	86
Adv PCR blood	0		7340	388000	>3600000	>3600000	2500000	2670000	1100000	979000	466000	183000	89900	172000	201000	881000	985000	318000	8070	504	<120	<120	0
Adv RVP		Adv negative in NP/Rhinovirus positive
Meds/ Events				Cidofovir started								Head CT: No AI abnormality		Cidofovir held	Ongoing fever	MRI/MRA brain			cidofovir held	Increase confusion/delirium		Anakinra start
Meds/ Events																						Solumedrol, IVIG, siltuximab
Patient 44
Day post VST	-36	-33	-15	-12	-8	-5	-1	2	7	13	16	20	27	35	45	90
Day post HSCT	5	8	26	29	33	36	40	43		54	57	61	68	76
CMV PCR	1546	4757	18888	21666	15627	12432	2048	424	468	0	<96	<96	0	0	0	0
Meds/ Events		Foscarnet
Patient 45
Day post VST	-42	-40	-36	-33	-29	-27	-26	-22	-19	-5	-1	2	6	13	20	23	27	30
Day post HSCT	74	76	80	83	87	89	90	94	97	111	115	118	122	129	136	139	143	146
Adv PCR blood				19000000	10000000		5000000	630597	125893	251189	31623	7943	15849	5012	12589	25119	10000	25119
Adv PCR log	3.6	4.5	6.9	7	7		6.7	5.8	5.1				4.2	3.7	4.1		4.4
Adv BAL PCR						1400000
Patient 46
Day post VST	-88	-78	-68	-60	-50	-43	-39	-36	-29	-22	-15	-12	-5	-1	6	372	10	13	20	27	34	41	43	44	48	51	55	57	58	62	63	65	66	78	83	86	90	92	97
Day post HSCT	163	173	183	191	201	208	212	215	222	229	236	239	246	250	257	623	261	264	271	278	285	292	294	295	299	302	306	308	309	313	314	316	317	329	334	337	341	343	348
Adv PCR blood	619000	183000	276000	140000	45000	0	4220	2470	6880	56900	384000	411000	127000	261000	2150000		46100000	61500000	7640000	858000	484000	221000		70800	411000	1590000	173000		90000	785000		1150000					49600000
Meds/ Events																		Cidofovir						AMS noted, aphasia, tremor		Anakinra stopped		Aphasia, AMS			GTC seizure - keppra and decadron given.			LE pain and irritation		Minimal movement in legs		Inability to move, AMS - comfort care
Meds/ Events																								Anakinra started				MRI unchanged, EEG depressed. Anakinra resumed								Bladder incontinence			Died
Meds/ Events																													Siltuximab given.				Siltuximab #2			Plasmapheresis started
Patient 47
Day post VST	-39	-36	-32	-25	-18	-11	-4	0	5	13	20	26	34	42	56	97
Day post HSCT	38	41	45	52	59	66	73	77	82	90	97	103	111	119	133	174
CMV PCR	Postive, <1000	Postive, <1000	Postive, <1000	Postive, <1000	Postive, <1000	2351	13446	35799	31950	25826	22656	10621	7612	2602	<1000	0
Adv PCR blood	Positive, <200	Positive, <200	Positive, <200	Positive, <200	276	Positive, <200	Positive, <200	Positive, <200	Positive, <200	Positive, <200	Positive, <200	Positive, <200	0	0	0	0
Meds/ Events	Ganciclovir			Cidofovir		Cidofovir held (AKI)
Meds/ Events				Ganciclovir stopped
Patient 48
Day post VST	-45	-38	-35	-31	-28	-24	-21	-17	-14	0	4		11	14	18	21	23	25	28	32	35	46	47	53	54	56	57	60	67	70	77	80	85	89	91	99	104	109	111	116	119
Day post HSCT	83	90	93	97	100	104	107	111	114	128	132		139	142	146	149	151	153	156	160	163	174	175	181	182	184	185	188	195	198	205	208	213	217	219	227	232	237	239	244	247
Adv PCR blood			29100	52400	5350	22400	37800			2380	6900	pos <500	12600	2380	1700	pos <500			pos <500	0	pos <500	pos <500		pos <500		629		946	0	886		5142	Pos<500	11		3775	6701	9153	33530	94654	27496
CMV PCR blood (IU)	66016	18703	4830	4047	2767	4352	2645	1936	1181				761	1563	1799	13332		7950	18000	22300	18300	7430		2680				3080	563	882		7030	11400	16700		17500	2740	2330	4430	5570	5210
EBV PCR plasma													0	0		0		<200	<200	<200	<200	<200		<200				737	754	<200	1657	3426	741	8238	345	587	5069	15142	28755	61968	13214
Meds/ Events	Foscarnet			Cidofovir											Optic chamber CMV PCR positive		BAL CMV positive	Admitted - cmv viremia, GI GVHD grade 1														Admitted for N/V			Worsening HA. Underwent LP
Meds/ Events															Optic adv negative			Back on ganciclovir, cytogam			CT chest: RLL consolidation. Bilat nodules.		EGD: mild GVHD in ileum/colon, focal +adeno on stains, CMV stains negative		Letermovir added
Patient 49
Day post VST	-53	-49	-46	-43	-39	-36	-32	-30	-29	-26	-24	-23	-18	-16	-15	-1	3	6	9	13	17	20	25	28	31	34	38	45	48	52	55	59	61	66	69	73	80	89	103
Day post HSCT	63	67	70	73	77	80	84	86	87	90	92	93	98	100	101	115	119	122	125	129	133	136	141	144	147	150	154	161	164	168	171	175	177	182	185	189	196	205	219
EBV PCR blood	1783	1535	720	578	<500	1900	9888		29585	9023	5319	9296	8443		13591	13820	14875	12241	29891	67789	50500	47808	90872	73106	58451	74186	45471	13098	4618	8056	2838	2219	<500	1043	1207	<500	<500	<500	<500
Meds/ Events								Ritux				Ritux		CSF: EBV PCR 118	Ritux								PET CT (below)			Started Blinatumomab
Patient 50
Day post VST	-53	-48	-40	-35	-32	-29	-26	-22	-19	-15	-11	-8	-7	-5	-1	2	6	7	8	12	15	17	21	24	28	30	34	41	48	56	64	69	76	90
Day post HSCT	-5	0	8	13	16	19	22	26	29	33	37	40	41	43	47	50	54		56	60	63	65	69	72	76	78	82	89	96	104	112	117	124
Adv PCR	0	<15	555	656	2440	1340	7080	6430	1180	1390	3250		10600	16600	8390	9940	53900	79900	248000	593000	1700000	562000	115000	4800	849	565	548	1610	443	<15	0	<15	<15	0
CMV PCR	51	77	242	258	517	567	6610	54400	67100	39500	47200	164000		123000	31400	16300	20400		8250	2860	2160	1280	579		642	329	288	64	81		375	774	571	326
Meds/ Events	Ganciclovir	Cidofovir started							Ganciclovir																		Valganciclovir						Ganciclovir
Meds/ Events		Foscarnet								CMV PCR (BAL) positive																							Cidofovir
Meds/ Events										Cytogam
Patient 51
Day post VST	-19	-17	-9	-2	5	11	18	19
Day post HSCT	15	17	25	32	39	45	52	53
Adv PCR	Stool positive	5875	494854	8365324	24081924	Above limit of quantitation	Above limit of quantitation
Meds/ Events	Cidofovir held due to renal injury

[truncated: 7 more sheets: SuppFig6, SuppFig7, SuppFig8, SuppFig9a, SuppFig9b, SuppFig9c, SuppFig11]
